# Supplementary material for: An Introduction to Programming for Bioscientists: A Python-Based Primer
Source: PLoS Comput Biol. 2016 Jun 7;12(6):e1004867. doi: 10.1371/journal.pcbi.1004867 (PMC4896647; doi:10.1371/journal.pcbi.1004867)
Supplement: S1 Text — This suite of 19 Supplemental Chapters covers the essentials of programming. The Chapters are written in Python and guide the reader through the core concepts of programming, via numerous examples and explanations. The most recent versions of all materials are maintained at http://p4b.muralab.org. For purposes of self-study, solutions to the in-text exercises are also included. (ZIP) [file pcbi.1004867.s001.zip]

Archive with 27 entries (27 files):
- __init__.py
- COPYING
- ch00setup.py
- ch01introduction.py
- ch02variables.py
- ch03functionsI.py
- ch04modules.py
- ch05controlFlowI.py
- ch06controlFlowII.py
- ch07functionsII.py
- ch08collectionsI.py
- ch09collectionsII.py
- ch10collectionsIII.py
- ch11FileIO.py
- ch12Graphics.py
- ch13functionsIII.py
- ch14ErrorsExceptions.py
- ch15ClassesObjectsI.py
- ch16ClassesObjectsII.py
- ch17Regexes.py
- ch18TkinterI.py
- ch19TkinterII.py
- hammingFramework.py
- unitConv.py
- zellegraphics.pdf
- zellegraphics.py
- textAnswers.py
