# Supplementary material for: An Introduction to Programming for Bioscientists: A Python-Based Primer
Source: PLoS Comput Biol. 2016 Jun 7;12(6):e1004867. doi: 10.1371/journal.pcbi.1004867 (PMC4896647; doi:10.1371/journal.pcbi.1004867)
Supplement: S1 Text — This suite of 19 Supplemental Chapters covers the essentials of programming. The Chapters are written in Python and guide the reader through the core concepts of programming, via numerous examples and explanations. The most recent versions of all materials are maintained at http://p4b.muralab.org. For purposes of self-study, solutions to the in-text exercises are also included. (ZIP) [file pcbi.1004867.s001.zip › ch00setup.py]

"""Programming for Biochemists, lessons for Python programming.
Copyright (C) 2013, Charles McAnany. This program is free software: you can redistribute it and/or modify it under the terms of the GNU Affero General Public License as published by the Free Software Foundation, either version 3 of the License, or (at your option) any later version. This program is distributed in the hope that it will be useful, but WITHOUT ANY WARRANTY; without even the implied warranty of MERCHANTABILITY or FITNESS FOR A PARTICULAR PURPOSE. See the GNU Affero General Public License for more details. You should have received a copy of the GNU Affero General Public License along with this program. If not, see <http://www.gnu.org/licenses/>."""
#Chapter 00: Setup and Orientation
#This chapter will make sure everything is working right. If it shows
#you an error message (especially on exercise 2),
#your Python installation is not configured correctly.

#This is a text file, you can edit it however you like. If you insert
#some code, Python will try to run it when you press F5.

#The # sign is very important in Python. Anything AFTER a # sign
#is ignored. Since these lines start with a # sign, Python
#is ignoring all this text. These lines are called "comments", and they
#exist solely for the reader of the program.

#Let's make sure you're set up correctly to run Python code. Press f5 to
#run this file, then on the prompt that pops up (usually it starts with
#">>>"), type "test123()" (without the "quotes"). Capitalization counts. 
#(If F5 doesn't work, you can go to the Run menu, and select Run Module.)

#Let's talk about what's going on.
#The file you're in right now contains "definitions". These are things with
#a "def" keyword before them. When you push F5, you tell Python to interpret
#all the definitions and get them ready to run.
#Python then dumps you on the console, where you can give it instructions.
#For this course, you'll always define things in a .py file, then call those
#definitions on the console. There are other paradigms of how you interact
#with code; I've chosen this one because it's clean and simple.

#So the console is where you call definitions. Get it? Got it? Good. 

#When you type "test123()" on the console, it looks up a definition for
#test123, finds it, and does whatever I defined test123 to do.
#(the actual definition for test123 is sneakily hidden at the bottom of this
#file.)


###################
##   Exercises   ##
###################

#1. Below this are two lines of code that have been commented. Delete the #
#signs and hit F5 to run the program. (Save the file if it prompts you.)
#When you're on the console, type "printSquare()" to run it. (No quote marks
#on the console.)

#def printSquare():
#    print("{0:d}^2 = {1:d}".format(5,5**2))

#2. Below here are a bunch of lines that are commented out.
#Uncomment them all, then press f5 to run the program.
#On the console, type "mkWindow()" (again, no quotes.)

#from zellegraphics import *
#def mkWindow():
#        win = GraphWin("It's pretty!", 100,100)
#        c=Circle(Point(50,50),10)
#        c.draw(win)
#        t = Text(Point(50,10), "Click to close")
#        t.draw(win)
#        win.getMouse()
#        win.close()


#3. Below here is a buggy program, one of the lines is not valid Python.
#Run it (type "buggy()" on the console, seeing a pattern?),
#and pick through the error messages to see what line caused the problem.
#Comment that line only, and make sure the program now runs correctly.
#(be sure to hit f5 so Python loads the new definition with the offending
#line commented out)
#Note that IDLE shows you the current line number in the lower right corner.
#It's handy!

def buggy():
    x = 10
    while(x > 0):
        mov(x)
        print(x)
        x = x - 1


#If you're not clear what that error meant, that's fine (It'll make sense
#in the course of time). For now, know that you have a very powerful tool
#at your disposal for locating bugs. 


#This is some code to make the test function work properly.
#You can safely ignore it.
def test123():
    print("You have correctly configured Python!")


	
