# Supplementary material for: An Introduction to Programming for Bioscientists: A Python-Based Primer
Source: PLoS Comput Biol. 2016 Jun 7;12(6):e1004867. doi: 10.1371/journal.pcbi.1004867 (PMC4896647; doi:10.1371/journal.pcbi.1004867)
Supplement: S1 Text — This suite of 19 Supplemental Chapters covers the essentials of programming. The Chapters are written in Python and guide the reader through the core concepts of programming, via numerous examples and explanations. The most recent versions of all materials are maintained at http://p4b.muralab.org. For purposes of self-study, solutions to the in-text exercises are also included. (ZIP) [file pcbi.1004867.s001.zip › ch01introduction.py]

"""Programming for Biochemists, lessons for Python programming.
Copyright (C) 2013, Charles McAnany. This program is free software: you can redistribute it and/or modify it under the terms of the GNU Affero General Public License as published by the Free Software Foundation, either version 3 of the License, or (at your option) any later version. This program is distributed in the hope that it will be useful, but WITHOUT ANY WARRANTY; without even the implied warranty of MERCHANTABILITY or FITNESS FOR A PARTICULAR PURPOSE. See the GNU Affero General Public License for more details. You should have received a copy of the GNU Affero General Public License along with this program. If not, see <http://www.gnu.org/licenses/>."""
#Chapter 1: Introduction to Python syntax.
#Any line that starts with a # symbol is ignored by the interpreter.
 
#We begin with a classic initial program, the Hello World program.
def hiWorld():
    print("Hello, world!")

#When you have run this code, type this into your shell: (without the initial #.)
#hiWorld()

# Let's break it apart.
# the first line is a function definition. We'll get more into these later.
# For now, I use the keyword def, followed by an arbitrary name for the function.
# Then, two parenthesis, then a colon.
# All of the code that is to be executed by this function needs to be
# indented. 
# Print is a function. The general function syntax is:
# functionName(argument list)
# The print function takes its argument and displays it to the screen. 
# The argument to the print function is the string Hello, world! enclosed in
# "double quotes". Anything in double quotes is treated as a list of
# letters. Python doesn't execute things in "quotes", so it doesn't matter
# what you put in them. Why is the following code incorrect?
#print("Quoth the raven, "Nevermore."")

# When we say hiWorld() on the shell, Python does everything that's indented
# below the def statement.


# Python is a calculator!
# You can put a mathematical expression in the argument to a print function.
def threeFour():
    print("I'm going to calculate three plus four.")
    print(3 + 4) #this is also indented, so it will happen when threeFour()
    # is called. 
    # Important thing: The following two function calls will produce
    # very different output:
    print("3 + 4")
    print(3 + 4)
#Why? The first one is in double quotes and so Python treats it as a list
#of characters - it doesn't try to figure out what it means. The second one is
#not in double quotes, so Python evaluates the expression.
#Why is this piece of code incorrect?
#print(3 + "4")


###################
##   Exercises   ##
###################

#1. Write a function to print "Hello, Python!" to the screen. 


#2. Have Python calculate 1111*1111. Write the code to do this below.
#(just fill in the function, then call it in the shell.)
def multTest():
    pass #delete this line, replace it with your code. 
    
