# Supplementary material for: An Introduction to Programming for Bioscientists: A Python-Based Primer
Source: PLoS Comput Biol. 2016 Jun 7;12(6):e1004867. doi: 10.1371/journal.pcbi.1004867 (PMC4896647; doi:10.1371/journal.pcbi.1004867)
Supplement: S1 Text — This suite of 19 Supplemental Chapters covers the essentials of programming. The Chapters are written in Python and guide the reader through the core concepts of programming, via numerous examples and explanations. The most recent versions of all materials are maintained at http://p4b.muralab.org. For purposes of self-study, solutions to the in-text exercises are also included. (ZIP) [file pcbi.1004867.s001.zip › ch02variables.py]

"""Programming for Biochemists, lessons for Python programming.
Copyright (C) 2013, Charles McAnany. This program is free software: you can redistribute it and/or modify it under the terms of the GNU Affero General Public License as published by the Free Software Foundation, either version 3 of the License, or (at your option) any later version. This program is distributed in the hope that it will be useful, but WITHOUT ANY WARRANTY; without even the implied warranty of MERCHANTABILITY or FITNESS FOR A PARTICULAR PURPOSE. See the GNU Affero General Public License for more details. You should have received a copy of the GNU Affero General Public License along with this program. If not, see <http://www.gnu.org/licenses/>."""
#Chapter 2: Using variables.
#We can tell Python to remember the result of a calculation, by storing it
#in a variable. The syntax is
#variableName = calculation
#Here, let me make a variable to store seven times seven.
def sevSqu():
    sevenSquared = 7 * 7
    # I can now use sevenSquared anywhere in this function.
    print(sevenSquared)

#Rules for variables:
#Variables must start with a letter or underscore. After that, any combination
#of numbers and letters is OK. These are some good variable names:
# value1
# fooBar
# juice_concentration_2
#But these are not valid variables.
# 1stValue (starts with a number)
# let me in (has spaces in it.)
# I1lIl1 (technically valid, but pointlessly difficult to read.)

##### NOTA BENE:
#Variables in python are case sensitive!
# aNumber is a totally different variable than Anumber. This can lead to very
#subtle bugs. So:
# Use consistent naming schemes. I will almost always capitalize the first
# letter of each word in my variables, except the first one. My variables
# might be:
# aLittleBit
# numberOfRottenBananas
# counter (only one word, so no capitals.)
# (programmers refer to this capitalization scheme as camel casing.)


#Some variable use:
def onePlusMe():
    number = 5
    number = number + 1
    print(number)
# Hm?! Okay, the second line in this function deserves an explanation.
#When Python sees this, here's what the interpreter will do.
# 1. It sees that you're assigning a variable.
# 2. It calculates the value you're going to assign. Here, it's number + 1
# 3. It sets number to that value.

#So remember, = is NOT a question. It's an instruction.
#In a mathematics course, if you were told that x=x+1, your initial
#response might be along the lines of "no it isn't", and rightly so!
#In Python, it means "Calculate number + 1. Number is now that value."

#Here's a program to convert temperatures from Celsius to Fahrenheit.
def celsToFahr():
    celsiusTemperature = 30
    fahrenheitTemperature = 9/5 * celsiusTemperature + 32
    # Python does order of operations correctly.
    print("the temperature is ", fahrenheitTemperature, "degrees Fahrenheit.")
# Print is a very strange function, in that it can take many arguments
# (separated by commas). For now, know that it will glue the arguments
# together and print the whole thing. 

#For some of the programs you'll write, you need to look at the characters
#in strings. I'll cover the syntax in greater detail is CH08, Collections I,
#but for now I'll just give you some useful syntax for strings:
#To read the kth character of a string, you say stringName[k-1]
#Often, you'll just need the first character, which you can
#extract with stringName[0]
def stringManip():
    initialString = "aoeu"
    print("the string starts with ", initialString[0])
    #We could get the third character like this:
    print("The third character is ", initialString[2])
    #It's 2, not 3, because we use k-1 for the number, not k.
    #(the reason becomes much clearer in CH08)
    
#Good? Good. 


###################
##   Exercises   ##
###################
# 1. Rewrite the temperature program to convert a Fahrenheit temperature to
# a celsius one. What is the celsius temperature when it is 100 F?
# Reminder: Celsius = 5/9 (Fahrenheit - 32) 
def fahrToCels():
    pass #again, delete the pass, replace this function with your code. 


#2. Track the value of each of the following variables during this program.
#Just fill out the table with the values as they change.
#(don't run the code, do it by hand.)
def exercise2():
                    # a | b | c #
    a = 1           # 1 | ? | ? #
    b = 1           # 1 | 1 | ? #
    c = 1           # 1 | 1 | 1 #
    a = b + c       # 2 | 1 | 1 #
    b = a + c       # 2 |   |   #
    c = b + a       #   |   |   #
    b = c           #   |   | 5 #
    a = a + b       #   |   |   #
    c = c * c       # 7 | 5 |   #

#3. Print the first three characters of the specified string:
def printChars():
    someChars = "aoeuhtns"
