# Supplementary material for: An Introduction to Programming for Bioscientists: A Python-Based Primer
Source: PLoS Comput Biol. 2016 Jun 7;12(6):e1004867. doi: 10.1371/journal.pcbi.1004867 (PMC4896647; doi:10.1371/journal.pcbi.1004867)
Supplement: S1 Text — This suite of 19 Supplemental Chapters covers the essentials of programming. The Chapters are written in Python and guide the reader through the core concepts of programming, via numerous examples and explanations. The most recent versions of all materials are maintained at http://p4b.muralab.org. For purposes of self-study, solutions to the in-text exercises are also included. (ZIP) [file pcbi.1004867.s001.zip › ch03functionsI.py]

"""Programming for Biochemists, lessons for Python programming.
Copyright (C) 2013, Charles McAnany. This program is free software: you can redistribute it and/or modify it under the terms of the GNU Affero General Public License as published by the Free Software Foundation, either version 3 of the License, or (at your option) any later version. This program is distributed in the hope that it will be useful, but WITHOUT ANY WARRANTY; without even the implied warranty of MERCHANTABILITY or FITNESS FOR A PARTICULAR PURPOSE. See the GNU Affero General Public License for more details. You should have received a copy of the GNU Affero General Public License along with this program. If not, see <http://www.gnu.org/licenses/>."""
#Chapter 03: Functions I: Arguments and returns. 

#When we defined a function, we always had this strange () thing after the
#function name. That area is actually where we take user input.
#An example is worth a thousand words.
def printString(inpStr):
    print("the string you entered was",inpStr)

#We call this on the shell like we've been calling print.
#printString("hello, world!")

#Let's write a function that takes two arguments and multiplies them,
#then prints the output. 
def multNums(a,b):
    print("The numbers multiply to give ",a*b)

#Functions can also return values. Here's a stupid function that
#always returns the number four. (This way, if the value of four should
#change, you only have to change one line of code.)
def getFour():
    return 2+2

#We can use this any place we'd expect a number.
def printFour():
    print(getFour())

#This is key, so let me reiterate:
#==========================================================================
#|If a function returns a number, you can use it in any place where       |
#|your code expects a number. If your function returns a date, you can use|
#|it anywhere you'd expect a date. Etc., etc.                             |
#==========================================================================

#We can combine arguments and returns. Here's a multiplier that returns
#the product.
def multiplier(a,b):
    return a*b


#So functions fall in two categories:
#A: void functions
#void functions do not return a value. print, for example, isn't a value,
#so a statement like
#a = print("Hi!")
#just doesn't make any sense.

#B: non-void functions.
#These functions return something. It could be a number, it could be a string,
#it could be (as we'll see later) a point on the screen.
#If a function returns a T, you can use it anywhere a T is expected.


###################
##   Exercises   ##
###################
# 1. Rewrite the temperature conversion program to get the initial temperature
# as an argument, then convert it from C to F. Print the result. 
def celsToFahr(celsTemp):
    pass

#2. write a function that takes two arguments, a and b, and returns a*b-a-b.
def multSub(a,b):
    pass
