# Supplementary material for: An Introduction to Programming for Bioscientists: A Python-Based Primer
Source: PLoS Comput Biol. 2016 Jun 7;12(6):e1004867. doi: 10.1371/journal.pcbi.1004867 (PMC4896647; doi:10.1371/journal.pcbi.1004867)
Supplement: S1 Text — This suite of 19 Supplemental Chapters covers the essentials of programming. The Chapters are written in Python and guide the reader through the core concepts of programming, via numerous examples and explanations. The most recent versions of all materials are maintained at http://p4b.muralab.org. For purposes of self-study, solutions to the in-text exercises are also included. (ZIP) [file pcbi.1004867.s001.zip › ch04modules.py]

"""Programming for Biochemists, lessons for Python programming.
Copyright (C) 2013, Charles McAnany. This program is free software: you can redistribute it and/or modify it under the terms of the GNU Affero General Public License as published by the Free Software Foundation, either version 3 of the License, or (at your option) any later version. This program is distributed in the hope that it will be useful, but WITHOUT ANY WARRANTY; without even the implied warranty of MERCHANTABILITY or FITNESS FOR A PARTICULAR PURPOSE. See the GNU Affero General Public License for more details. You should have received a copy of the GNU Affero General Public License along with this program. If not, see <http://www.gnu.org/licenses/>."""
# Chapter 4. Modules and Libraries.

#I will first tell Python that I want the "randint" function, which is stored in
#the random module.
from random import randint
#Note that the import is NOT placed in a function. All functions in this
#file have access to randint. 

#randint is a function that produces a value. Like print, it is called with
#arguments. randint is always called with two arguments.
def useRand():
    num = randint(1,6)
    print(num)
    #Anywhere I could use a literal number or a variable, I can use
    #randint. since
    print(7)
    # is valid, then
    print(randint(4,10))
    #is valid, too.
    #This is because randint returns a number when it is called. So as far as
    #the print statement is concerned, randint(4,10) is a number.

#Okay, so how do you define your own modules?
#Simple! Create a file in the same directory as your program, and create
#a file called __init__.py
#(You'll notice there's already a file with that name in this directory.)
#In this new file (yourFile.py, not __init__.py, init should be empty),
#you can define functions that do useful things.
#When you import a file, you just give its filename, and the name of the
#functions you want to import.
#For example, later I'll import things from zellegraphics.py, so here's a
#sneak peek:

from zellegraphics import GraphWin

#Side note: To import everything in the file, use * in place of the funciton
#name:
from functools import *
#This is usually bad practice, because with a lot of imports it can be difficult
#to determine where a particular function came from. By explicitly qualifying
#each thing you import, you reduce this problem.

#There's another syntax you'll see every now and then:
import math
#This makes the functions in module math available, but you have to qualify
#them by prepending the function name with the module name and a period:
def useMath():
    a = 5
    sqa = math.sqrt(a)
    #Had I done "from math import sqrt" this would have been "sqa = sqrt(a)"
    print("the square root of 5 is ", sqa)
#I prefer the from x import y syntax, but use whatever you like.

###################
##   Exercises   ##
###################
#1. Import the correct code to make the function from CH03 Ex. 2
#work here:
def useMultSub():
    a = 32
    b = 16
    print("a*b-a-b = ", multSub(a,b))
