# Supplementary material for: An Introduction to Programming for Bioscientists: A Python-Based Primer
Source: PLoS Comput Biol. 2016 Jun 7;12(6):e1004867. doi: 10.1371/journal.pcbi.1004867 (PMC4896647; doi:10.1371/journal.pcbi.1004867)
Supplement: S1 Text — This suite of 19 Supplemental Chapters covers the essentials of programming. The Chapters are written in Python and guide the reader through the core concepts of programming, via numerous examples and explanations. The most recent versions of all materials are maintained at http://p4b.muralab.org. For purposes of self-study, solutions to the in-text exercises are also included. (ZIP) [file pcbi.1004867.s001.zip › ch05controlFlowI.py]

"""Programming for Biochemists, lessons for Python programming.
Copyright (C) 2013, Charles McAnany. This program is free software: you can redistribute it and/or modify it under the terms of the GNU Affero General Public License as published by the Free Software Foundation, either version 3 of the License, or (at your option) any later version. This program is distributed in the hope that it will be useful, but WITHOUT ANY WARRANTY; without even the implied warranty of MERCHANTABILITY or FITNESS FOR A PARTICULAR PURPOSE. See the GNU Affero General Public License for more details. You should have received a copy of the GNU Affero General Public License along with this program. If not, see <http://www.gnu.org/licenses/>."""
#Chapter 5: Control flow I: if statements.

from random import randint
#I'm using randint again, you've used it already. 

#Here we introduce a simple statement, the if statement.

#What do you think this code does:

def compareWith5(usersNumber):
    if(usersNumber > 5):
        print("Your number is greater than five!")
    else:
        print("your number is smaller than five!")
        
#So the if statement is pretty simple. In general:

#if(condition):
#    stuff to do if condition is true
#elif(condition2):
#   stuff to do when condition2 is true (but condition is false)
#elif(condition3):
#   stuff to do when condition3 is true but neither condition1 nor condition2
#   are true
#<more elifs as you see fit>...
#else:
#   stuff to do if none of the previous things happened
#stuff to do regardless.

#the else (and elif) is optional. So this is also valid:

def multiLineIf():
    randNum = randint(1,100)
    if(50 < randNum):
        randNum = 1
        print("I adjusted the number, it was too high.")
    print(randNum)

################
#VERY IMPORTANT#
################
#Python uses the number of spaces at the beginning of a line to figure out
#what statements go with what if.
#Let's formalize this.
#An if statement executes exactly one statement. If we want multiple things to
#happen on one condition, we have two options. The first is ugly:

def uglyIf():
    randNum = randint(1,100)
    if(50 < randNum):
        randNum = 1
    if(50 < randNum):
        print("I adjusted the number, it was too high.")
    print(randNum)

#This is kind of ugly. And what if we have 20 statements? That's 20 if blocks.
#And then what if we want to change our check from 50 to 45? That's 20 code
#changes!
#What we'd like to do is something like this:
#if(randNum > 50) do the following two statements:
#   randNum = 1
#   print("adjusted!")
#print(randNum)
#

#Python's stance is simple. the if statement views any indented code below it
#as one statement.
#if(condition):
#   these lines
#   are indented
#   so the if
#   statement will
#   view them as
#   though they
#   are just one
#   big statement.
#these lines
#are not indented
#so they will happen
#whether the if is called
#or not.

#Here are the comparison operators:
#   <   less than
#   >   greater than
#   <=  less than or equals
#   >=  greater than or equals
#   ==  equals
#   !=  not equals.


###########
#NOTA BENE#
###########
#In python, = is assignment. It is NOT an equality check.
#To check if two values are the same, use ==
#Fortunately,
#if(x=3):
#is a syntax error in Python, so it's harder to make this mistake. 


#A contrived example: sorting three numbers.
#I'll use if statements to sort three numbers.
def sort3():
    a = randint(1,1000)
    b = randint(1,1000)
    c = randint(1,1000)
    #now, find the largest number.
    if ((a > b) and (a > c)):
        largest = a
        if(b > c):
            second = b
            third = c
        else:
            second = c
            third = b
    elif(b > c): #At this point, I know a is not the largest.
        largest = b
        if(c > a):
            second = c
            third = a
        else:
            second = a
            third = c
    else: # neither a nor b were the largest therefore c must be. 
        largest = c
        if(b < a):
            second = a
            third = b
        else:
            second = b
            third = a
            
    print(largest, second, third)


        

#Math intermission:
#In addition to the usual +, -, *, and /, Python has two funky operators:
# // and %.
# // is integer division; a//b is a/b rounded down to the nearest whole number.
# Its use will become apparent when we get to list processing.
# % is remainder, just like it was in fourth grade. 
# As such, (a // b) * b + a%b = a, whereas a/b*b = a

#We can test to see if n is divisible by k by checking if (0 == n % k)
#We'll use this a lot.

#Example program:
#Get two numbers, one from 100 to 1000, another from 1 to 5.
#see if the first is divisible by the second.
def isDivisible():
    a = randint(100,1001)
    b = randint(1,6)
    if(0 == a % b):
        print("a is divisible by b.")


#There is a shortcut for ifs in Python:
#<true-val> if <condition> else <else-val>
#
#It's basically the same, but it has a subtle difference. This so-called
#"ternary if" is a *value*, whereas a normal if is a *statement*.
#It makes no sense to say
#a = if (b == 2):
#    3
# else:
#    4
#But the ternary if can be used as a value!
#a = 3 if b == 2 else 4
#But, in order for the ternary if to work, <true-val> and <else-val> must be
#values as well:
#q = (x = 1) if y == true else return 2
#is nonsensical, because x=1 does not have a value, and neither does return 2.
#If it helps, you can think of
#<operation> a if b else c
#as being rewritten into:
#if b:
#    <operation> a
#else:
#    <operation> c
#Okay, I owe you an example: Here's a coin-flipping function using a ternary
#operator.
def coinFlip():
    return "heads" if randint(0,2) == 0 else "tails"


#Finally, the literals for truth and falsehood are True and False, respectively.
def trueFalse():
    a = 10
    b = a == 10 #Since a is defined to be 10, a == 10 should return True.
    if(b):
        print("a was ten.")
    T0=True
    F0=False
    if(T0 and False):
        print("true and false is true.")
    if(True or F0):
        print("True or False is true.")
    if(T0 and not F0):
        print("true and not false is true.")
    if(True != False):
        print("True is not the same as False.")

#Here's another contrived example:
def strEqual(str1, str2):
    if (str1 == str2):
        print("The strings are exactly equal")
    elif (str1[0] == str2[0]):
        print("The strings are unequal but have the same first character")
    else:
        print("The strings have nothing in common.")

###################
##   Exercises   ##
###################
#1. Rewrite the temperature converter (again!), this time taking two arguments.
def tempConv(initialTemp,scale):
    pass
#Finish the program so that it converts from C to F if scale starts with C,
#and from F to C if the scale starts with F. Print the result. 

#2. Write a program that takes a number from the user and checks if it's even.
#If it's even, return True. Otherwise, return False.
#(remember, even numbers are divisible by two.)
def isEven(n):
    pass

#3. Modify isEven to use the ternary if operator. (It should return true or
#false.)


#4. Modify isEven to not include an "if" at all. It should be very short!


#5. Modify your last program. Have it check if the number they entered is
#divisible by both three AND two. 
def is3and2(n):
    pass

#6.Write a program that takes a string and checks to see if the first character
#is A, G, T, or C. It should return true or false.
def isValidFirstBase(baseStr):
    pass
#7. Explain the results of running this function:
def oddTF():
    a = 10
    b = 10
    c = a = 5
    b = c == a
    print("b is", b, "while a is ", a, "and c is ", c,".")
