# Supplementary material for: An Introduction to Programming for Bioscientists: A Python-Based Primer
Source: PLoS Comput Biol. 2016 Jun 7;12(6):e1004867. doi: 10.1371/journal.pcbi.1004867 (PMC4896647; doi:10.1371/journal.pcbi.1004867)
Supplement: S1 Text — This suite of 19 Supplemental Chapters covers the essentials of programming. The Chapters are written in Python and guide the reader through the core concepts of programming, via numerous examples and explanations. The most recent versions of all materials are maintained at http://p4b.muralab.org. For purposes of self-study, solutions to the in-text exercises are also included. (ZIP) [file pcbi.1004867.s001.zip › ch06controlFlowII.py]

"""Programming for Biochemists, lessons for Python programming.
Copyright (C) 2013, Charles McAnany. This program is free software: you can redistribute it and/or modify it under the terms of the GNU Affero General Public License as published by the Free Software Foundation, either version 3 of the License, or (at your option) any later version. This program is distributed in the hope that it will be useful, but WITHOUT ANY WARRANTY; without even the implied warranty of MERCHANTABILITY or FITNESS FOR A PARTICULAR PURPOSE. See the GNU Affero General Public License for more details. You should have received a copy of the GNU Affero General Public License along with this program. If not, see <http://www.gnu.org/licenses/>."""
#Chapter 6: Control flow 2: Iteration.
#
#This chapter introduces the last necessity of structured programming:
#The ability to repeat a segment of code.

#First, the easy one: for.
#for does something a set number of times. Here's the syntax:
def iteration():
    for var in range(0, 10):
        print("I'm in the loop!")
    print("I'm out of the loop!")

    #var is a variable. At the beginning of each pass, it will be
    #increased by one. We can use var inside the loop, thus:

    for var in range(0, 10):
        print("var is ",var)
    print("the loop is done.")

#If you run that, you'll see that var takes on the values from zero to nine.
#(the reason it's not 0 to 10 is that you'd pass through the loop eleven times
#if you did that - more on this in chapter 8.)
#Example: the factorial function.
#factorial(5) is defined to be 5*4*3*2*1. We'll use a variable to accumulate
#the product.

def factorial(numberToFact):
    accum = 1
    for i in range(1,numberToFact + 1): #numberToFact + 1 so it actually gets
                                        #the last one.
        accum = accum * i
    print (numberToFact, " factorial is ",accum)


######
#The while loop.
######
#This is a more general version of the for loop.

#while(condition):
#   stuff to do.
#stuff to do after condition is false.
def whileDemo():
    a = 1
    b = 20
    while(a <= b):
        a = a + 1
    print(" a is ", a, " and b is ",b)

#The danger with while loops is that condition may never become false.
#Consider the following:
#a = 1
#b = 2
#while (a < b):
#    b = b + 1
#print("Done.")

#This loop will never terminate, because a will never be greater than b. 

#If you know how many times you want something in a loop to happen, use a for.
#only use while loops if the end condition is bizarre.


###################
##   Exercises   ##
###################
#1. write a program to list every number from 1 to 1000 (including 1000) that
#is divisible by both three AND five.
def threeFive():
    pass

#2. Write a function that checks to see if each letter in a string is a valid
#dna base. You might want to import your single-letter checker from the last
#chapter. It should return 0 if there were no invalid letters, or the number
#of invalid letters otherwise. You can use len(stringName) to calculate the
#length of a string.
def isValidDNA(dna):
    pass

#3. The Collatz conjecture is an interesting mathematical puzzle.
#It says:
#Pick a number n.
#If n is even, divide it by two.
#if it's odd, multiply it by three and add one.
#If you repeat this process (dividing or multiplying and adding) enough
#times, you'll eventually get to one.
#As an example, if we start with the number 7,
# 7 is odd, multiply by three and add one. => 22
#22 is even, divide by two. => 11
#11 is odd, multiply by three and add one. => 34
#34 is even, divide by 2. => 17.
# and so on. 17 -> 52 -> 26 -> 13 -> 40 -> 20 -> 10 -> 5
# -> 16 -> 8 -> 4 -> 2 -> 1
#It is believed that every (positive) number converges to 1 eventually.
#Write a program to generate this sequence for a given number.
#Have it print each number in the path. Check the program by running 7.
#You should get the exact same sequence as seen above.
#Then, try the number 13. How many steps does that take?
def collatz():
    pass
