# Supplementary material for: An Introduction to Programming for Bioscientists: A Python-Based Primer
Source: PLoS Comput Biol. 2016 Jun 7;12(6):e1004867. doi: 10.1371/journal.pcbi.1004867 (PMC4896647; doi:10.1371/journal.pcbi.1004867)
Supplement: S1 Text — This suite of 19 Supplemental Chapters covers the essentials of programming. The Chapters are written in Python and guide the reader through the core concepts of programming, via numerous examples and explanations. The most recent versions of all materials are maintained at http://p4b.muralab.org. For purposes of self-study, solutions to the in-text exercises are also included. (ZIP) [file pcbi.1004867.s001.zip › ch10collectionsIII.py]

"""Programming for Biochemists, lessons for Python programming.
Copyright (C) 2013, Charles McAnany. This program is free software: you can redistribute it and/or modify it under the terms of the GNU Affero General Public License as published by the Free Software Foundation, either version 3 of the License, or (at your option) any later version. This program is distributed in the hope that it will be useful, but WITHOUT ANY WARRANTY; without even the implied warranty of MERCHANTABILITY or FITNESS FOR A PARTICULAR PURPOSE. See the GNU Affero General Public License for more details. You should have received a copy of the GNU Affero General Public License along with this program. If not, see <http://www.gnu.org/licenses/>."""
#Chapter 10: Collections III: Dictionaries
#After chapter 9, this chapter will be a cakewalk.
#Dictionaries are sort of like lists, only the elements aren't identified
#by ascending numbers. If a is a list, the expression a["aoeu"] just
#doesn't make sense - I'm asking for the "aoeu"th element. Dictionaries let
#us create arbitrary links from keys to values.
#Dictionary syntax is pretty easy.
def makeDict():
    a = {1:"one", "two":2}
    #The first thing is the key, the second is what it represents. So if I ask
    #it for
    print (a[1])
    #it prints one.
    #In the second case, the key is not a number, it's a string.
    print(a["two"])
    #I can add to a dictionary just like I'd assign to a list:
    a[(2,3)] = False
    #Here, the key is a tuple!
    #We can also modify a value already in a dictionary if the need arises:
    a["two"] = a["two"] +1
    #but we can't slice a dictionary. (I mean, what would a["Three":(2,3)]
    #mean, anyways?)
    #You will often want to see if a dictionary contains a particular key,
    #to do this you use the in operator.
    print(1 in a)
    print(2 in a)
    #Note that in looks at *keys*, not *values*.
    #Uh, to be honest, you can do this with lists and tuples and strings, too.
    #
    print(3 in (2, False, 'p'))


###################
##   Exercises   ##
###################
#1. Use a dictionary to count the frequency of each nucleotide in this sequence:
#AGTCTGCTCTGACAGATGCAATCAGATACGTTACGATCAGTCGTACTGACTACTGCTGACTACCTGATGC
#(for output, just print the dictionary as a string (that is, "{0:s}"),
#the default formatting is pretty good.)

#2. The relationship between codons and amino acids can be well-described by
#a dictionary. If you were to construct such a dictionary, what would be the
#keys? What would be the values?

#3. The documentation for dictionaries is online at
#http://docs.python.org/3.1/library/stdtypes.html
#How do you get a list of all the *values* in a dictionary?

#(See, I told you it would be a cakewalk!)
