# Supplementary material for: An Introduction to Programming for Bioscientists: A Python-Based Primer
Source: PLoS Comput Biol. 2016 Jun 7;12(6):e1004867. doi: 10.1371/journal.pcbi.1004867 (PMC4896647; doi:10.1371/journal.pcbi.1004867)
Supplement: S1 Text — This suite of 19 Supplemental Chapters covers the essentials of programming. The Chapters are written in Python and guide the reader through the core concepts of programming, via numerous examples and explanations. The most recent versions of all materials are maintained at http://p4b.muralab.org. For purposes of self-study, solutions to the in-text exercises are also included. (ZIP) [file pcbi.1004867.s001.zip › ch11FileIO.py]

"""Programming for Biochemists, lessons for Python programming.
Copyright (C) 2013, Charles McAnany. This program is free software: you can redistribute it and/or modify it under the terms of the GNU Affero General Public License as published by the Free Software Foundation, either version 3 of the License, or (at your option) any later version. This program is distributed in the hope that it will be useful, but WITHOUT ANY WARRANTY; without even the implied warranty of MERCHANTABILITY or FITNESS FOR A PARTICULAR PURPOSE. See the GNU Affero General Public License for more details. You should have received a copy of the GNU Affero General Public License along with this program. If not, see <http://www.gnu.org/licenses/>."""
#Chapter 11. File IO.
#Home stretch, promise! Once you have this chapter down, you're ready to
#tackle just about any data processing task.
#You open a file using this syntax:
def fileIO():
    f = open("nameOfFile", mode='a')
    #modes:
    #use 'a' to append to the end of a file, or create it if it doesn't exist.
    #use 'r' to read from an extant file. It is an error to try to open
    #a file with 'r' if it doesn't exist.
    #use 'w' to delete the contents of a file and write to it. Create it if
    #it doesn't exist. 

    f.write("This is the first line of the file.\n")
    #The \n at the end says that I've reached the end of a line.
    f.write("This is the second")
    f.write("Line in the file.\n")
    #These two lines write one line to the file, since there was no \n on
    #the first write statement.
    f.write("This line is not terminated.")
    #When you're done with a file, be courteous and close it.
    f.close()

    #Now, to read in the contents of that file:
    readFile = open("nameOfFile", mode='r')
    #Read all the lines of the file into a list:
    lines = readFile.readlines()
    readFile.close()
    
    s = ""
    for line in lines:
        s = s + "{0:s}".format(line)
    print(s)
        
###################
##   Exercises   ##
###################
#1. Run fileIO() twice. Explain the results. 

#2. This next problem is very silly: First, you'll write a data structure to
#a file, then just read it back. No cheating by just using the original!
#  a. Write the following two-dimensional list to a file, using
#whatever formatting you want. ((1, 2, 3),(4, 5, 6), (7, 8, 9), (10, 11, 12))
#A suggested format would be to have each number separated by spaces for a row
#then have each column on a new line. (Remember string.split()?)
#  b. Close the file, then open it for reading.
#  c. Read the tuple back in and calculate the sum of the numbers in it.
#(there will be plenty of time to play with file IO on the projects.)
