# Supplementary material for: An Introduction to Programming for Bioscientists: A Python-Based Primer
Source: PLoS Comput Biol. 2016 Jun 7;12(6):e1004867. doi: 10.1371/journal.pcbi.1004867 (PMC4896647; doi:10.1371/journal.pcbi.1004867)
Supplement: S1 Text — This suite of 19 Supplemental Chapters covers the essentials of programming. The Chapters are written in Python and guide the reader through the core concepts of programming, via numerous examples and explanations. The most recent versions of all materials are maintained at http://p4b.muralab.org. For purposes of self-study, solutions to the in-text exercises are also included. (ZIP) [file pcbi.1004867.s001.zip › ch14ErrorsExceptions.py]

"""Programming for Biochemists, lessons for Python programming.
Copyright (C) 2013, Charles McAnany. This program is free software: you can redistribute it and/or modify it under the terms of the GNU Affero General Public License as published by the Free Software Foundation, either version 3 of the License, or (at your option) any later version. This program is distributed in the hope that it will be useful, but WITHOUT ANY WARRANTY; without even the implied warranty of MERCHANTABILITY or FITNESS FOR A PARTICULAR PURPOSE. See the GNU Affero General Public License for more details. You should have received a copy of the GNU Affero General Public License along with this program. If not, see <http://www.gnu.org/licenses/>."""
#Chapter 14:
#Errors and exceptions

#Sometimes, things don't go according to plan. To indicate that something
#exceptional has happened, Python provides exceptions. 
#We indicate that something bad has happened with the raise statement:
def raiseHell(doIt):
    if doIt:
        raise OverflowError("something bad!")
    else:
        return 1/0

#Try running both raiseHell(True) and raiseHell(False).
#You can see that some of the text is different, but it's the same mechanism. 
#Here are some names of exception types, use whatever seems appropriate.
#(There are also mechanisms to define your own, see online documentation.)

# Exception
# |
# |--ArithmeticError
# |  |
# |  |--OverflowError
# |  |
# |  |--ZeroDivisionError
# |  |
# |  |--FloatingPointError
# |
# |--LookupError
# |  |
# |  |--IndexError
# |  |
# |  |--KeyError
# |
# |--NameError
# |
# |--StopIteration
# |
# |--TypeError
# |
# |--ValueError
# |

#Okay, now to discuss how to catch exceptions (Once I get through this, the
#shape of that graph will make a lot more sense.)
#You indicate that you think a block of code may throw an exception by
#putting it in a try block. 
#If an exception is raised, you can stop it with the except keyword, followed
#by the type of exception you want to deal with. Then, put in the appropriate
#error recovery code. 

def calmDown(doIt):
    try:
        raiseHell(doIt)
    except (OverflowError):
        print("Caught an exception, calming down.")
    return 0
#Run this twice: Once with doIt set to True, once as False.
#Notice that when raiseHell raises a ZeroDivisionError, the except block doesn't
#deal with it. It only looks for OverflowError, and 1/0 is not an OverflowError.


#Exceptions propagate up a function call stack:
def exceptCallStack():
    def a():
        raise OverflowError("Exception raised in a")
    def b():
        try:
            a()
        except(KeyError):
            print("Caught a key error.")
    def c():
        try:
            b()
        except(OverflowError):
            print("Caught an OverflowError in c")
    def d():
        try:
            c()
        except(OverflowError):
            print("Caught an OverflowError in d")

    d()
#Note that d does not catch an OverflowError - it has already been handled by c.

#Okay, now that funky shape of the exception list. Exceptions have a heierarchy.
#All exception types (OverflowError, KeyError, etc.) are a subset of Exception.
#This means that if you
#except (Exception):
#You will catch all exception types.
#If you catch ArithmeticError, you will catch OverflowError and
#ZeroDivisionError, but a KeyError will pass on up.

#Okay what happens if you get an exception and the code that caused it wasn't
#inside a try block?
def noTry():
    def a():
        print("entered A")
        raise OverflowError("A's exception")
        print("Finishing A.")
    def b():
        print("Entering B.")
        a()
        print("Finished B")
    def c():
        print("entering C")
        try:
            b()
        except(OverflowError):
            print("caught B's exception in C")
        print("leaving C")
    def d():
        print("entering D.")
        c()
        print("leaving D")
    d()
#So essentially, when there's an exception flying around, you go directly
#to jail, do not pass go, do not collect 200 dollars. You jump up the call
#stack and skip all the code you come across until you find an except block.

#Okay, last thing about exceptions. This "do not pass go" behavior of
#exceptions can be very bad... (Don't run this function, as it refers to
#undefined code)
def stupidFile(fname):
    f = open(fname, mode = 'r')
    performRiskyOperation(f)
    f.close()
#If everything goes according to plan, you open the file, do something, then
#close it back down. But if performRiskyOperation barfs, you skip the
#f.close() line, and this means other parts of your program may not be able
#to access the file, or something else horrible may happen.
#But, stupidFile() doesn't really know how to handle the exception that
#might be raised, so it would be unwise to just swallow it:
def silentFail(fname):
    f = open(fname, mode = 'r')
    try:
        performRiskyOperation(f)
    except(Exception):
        pass
    f.close()
#This is guaranteed to close the file, but doesn't tell the caller that
#something bad happened. What we really should do is close the file, then
#re-raise the exception. Inside an except block, the raise keyword alone
#causes the current exception to happen again:

def safeFail(fname):
    f = open(fname, mode = 'r')
    try:
        performRiskyOperation(f)
    except(Exception):
        f.close()
        raise
    f.close()

#This pattern is so common, that there's another keyword for it: the finally
#keyword. the finally block executes whether or not an exception occured
#in a try block, but doesn't shush the exception.
def finallyFail():
    f = open(fname, mode = 'r')
    try:
        performRiskyOperation(f)
    finally:
        f.close()


###################
##   Exercises   ##
###################
#1. List a few situations where an exception may arise that are relevant to
#code you've written for this series. 

#2. Choose a function you've written before and add error checking to it,
#raising an appropriate exception if something goes wrong.

#3. float(x) is a builtin. It converts a string to a floating-point number,
#or raises an exception if this is not possible. Write a function that
#checks to see if a string can be converted to a number; it should return
#True or False.
def isNumeric(x):
    pass
    
