# Supplementary material for: An Introduction to Programming for Bioscientists: A Python-Based Primer
Source: PLoS Comput Biol. 2016 Jun 7;12(6):e1004867. doi: 10.1371/journal.pcbi.1004867 (PMC4896647; doi:10.1371/journal.pcbi.1004867)
Supplement: S1 Text — This suite of 19 Supplemental Chapters covers the essentials of programming. The Chapters are written in Python and guide the reader through the core concepts of programming, via numerous examples and explanations. The most recent versions of all materials are maintained at http://p4b.muralab.org. For purposes of self-study, solutions to the in-text exercises are also included. (ZIP) [file pcbi.1004867.s001.zip › ch18TkinterI.py]

"""Programming for Biochemists, lessons for Python programming.
Copyright (C) 2013, Charles McAnany. This program is free software: you can redistribute it and/or modify it under the terms of the GNU Affero General Public License as published by the Free Software Foundation, either version 3 of the License, or (at your option) any later version. This program is distributed in the hope that it will be useful, but WITHOUT ANY WARRANTY; without even the implied warranty of MERCHANTABILITY or FITNESS FOR A PARTICULAR PURPOSE. See the GNU Affero General Public License for more details. You should have received a copy of the GNU Affero General Public License along with this program. If not, see <http://www.gnu.org/licenses/>."""

#Chapter 18: GUIs with Tkinter
#Chapter 12, graphics, looked at drawing things on the screen, and handling
#basic user interactions, like mouse clicks. The principles developed in that
#chapter return here, though the overall goal of these two chapters is to
#develop basic Graphical User Interfaces (GUIs) that a user can interact with.
#This first section focuses on placing widgets in windows in a sensible way.
#The next chapter will demonstrate how to let the user interact with the
#GUI. 

#We will be using a library to handle most of the low-level components of
#GUI generation. We could use the graphics module to draw every pixel of a
#cancel button, every pixel of an okay button, every pixel of a check box, and
#so on. We'd then have to add appropriate hooks for mouse interactions, and
#draw every pixel of a check mark in the check box when the user clicks in it.

#With Tkinter, we'll add a check box, an okay button, a cancel button, and then
#tell those widgets what to do when the user interacts with them. Much easier!

#The main complication with Tkinter is that it's a wrapper for a completely
#different language called tcl (if you've used VMD or NAMD, those run on tcl).
#As a result, the most useful documentation for Tkinter is not, actually,
#written for Python. It can be found at
#http://www.tcl.tk/man/tcl8.6/TkCmd/contents.htm
#and you should use it as you read this chapter to see how the tcl commands
#are implemented in Python.
#The official Python documentation is available at
#https://docs.python.org/3/library/tkinter.html
#but it does not provide the detailed descriptions that are available in the
#Tcl/Tk documentation. 

from tkinter import Tk

def boringTkWindow():
    #The main flow of the program will always be the same. First, we'll create
    #a window, then we'll add widgets to it, then we'll let the window take
    #control of the program. In the trivial case, we'll add nothing to the
    #window.

    #So, the first step is to create a top-level window. Tk (imported from
    #Tkinter) is just that. 
    window = Tk()
    #At this point, we have created the window. Now is when we'd add all
    #the widgets necessary for the window to fulfill its function.
    #(but for this example, we're not adding anything.)

    #Now that the window exists, we need to put it in control. The window
    #needs to be listening for mouse and keyboard events. So, we enter an
    #infinite loop that is a method of the Tk class. It would look something
    #like this:
    #def mainLoop(self):
    #    Make the window visible and register it with the operating system.
    #    while(True):
    #       for widget in self.widgets:
    #           if(user interacted with widget):
    #               widget.performAppropriateAction()
    #       if(user clicked close button):
    #           Remove the window and free the resources it was using.
    #           return
    #The important thing to note is that mainloop will take control of your
    #program until the user exits the GUI. If we want anything to happen while
    #the GUI is being displayed, we must configure the widgets beforehand to
    #respond appropriately to user interactions. This will be the focus of
    #the next chapter.
    window.mainloop()
    #Only once the user closes the window, mainloop will return and we'll
    #exit this function.

#Okay. So, again, the flow of everything we'll do here is:
#1. Create a window.
#2. Put widgets in that window.
#3. Configure the widgets to do things when the user interacts with them.
#4. Enter mainloop and let the window start listening for user interaction.
    
#Now, adding widgets. When you create a widget, you tell it what widget it
#will be placed in. Uh, this needs an example.
from tkinter import Frame

def basicFrame():
    #We still need an overall window. We'll then insert something in it.
    window = Tk()
    #Constrain the size of the window to 250 by 150 pixels.
    window.geometry("250x150")
    #Create a widget called frame, contained in window.
    #The Frame class is used to organize the content in a window. It will
    #grow large enough to hold all of the things you put in it.
    #Here, we set it to be white so it's visible. 
    frame = Frame(window, background="white")

    #pack is very important. This tells frame that it should place itself in
    #window, and all placement issues should be figured out by the back end.
    #If you don't use pack the widget won't be placed in the window. 
    frame.pack()
    
    window.mainloop()
    #Since frame contains nothing, it shows up as a single white pixel.
    
#To reiterate, when you create a widget, you have to tell it what other widget
#it will be placed in. The exception to this is the root widget, which we
#have been creating with Tk(). Instead of placing the root widget in something,
#we call mainloop() on it.
#If you look at the pseudocode provided for mainloop earlier in this file,
#the reason for this becomes clear. mainloop checks all of the widgets that
#are contained in the root widget and runs them. If you create a widget
#without connecting it to the root widget, mainloop will never pass over
#it and you won't be able to interact with it.

#The behavior of pack() seems backwards to me, personally. I think it would
#make a lot more sense to tell the root widget to pack() and have it figure out
#where to place all of its contained widgets. But instead, you tell each of
#the widgets to pack themselves individually and they inject themselves into
#the root widget. Still, it's easier than placing every pixel so I'll take
#what I can get.

#Now, let's look at something more interesting than a frame.
from tkinter import Label
def basicLabel():
    window = Tk()
    textLabel = Label(window, text="Hello, world!")
    textLabel.pack()
    #After that last Frame example, the semantics of Label should be old hat.
    #We create a Label in window, and the Label class takes some text in
    #its constructor. Then, we pack this label in the window. Easy!
    otherLabel = Label(window, text="KILL ALL HUMANS")
    otherLabel.pack()
    #So, question: How will the two labels be arranged in the window?
    #You can't really tell. pack() places them wherever it wants to. It
    #usually does a good job, but if you want things to be carefully aligned
    #you should look at some more advanced placement options than pack().
    window.mainloop()
    
#You can add widgets to things other than the root widget, too. Here, I'll put
#some labels in some frames:
def labelFrames():
    window = Tk()
    firstFrame = Frame(window, background="white",padx=10, pady=10)
    #The padx and pady indicate how much the Frame should extend beyond its
    #necessary size. Here, I'm instructing the frame to be ten pixels larger
    #than necessary on each side. 
    label1 = Label(firstFrame, text="label1")
    label2 = Label(firstFrame, text="label2")
    secondFrame=Frame(window, background="orange",padx=10,pady=10)
    label3 = Label(secondFrame, text="label3")
    label4 = Label(secondFrame, text="label4")
    label1.pack()
    #Note that the labels are being packed into the frames, not the root window.
    label2.pack()
    label3.pack()
    label4.pack()
    firstFrame.pack(side="left")
    secondFrame.pack(side="right")
    window.mainloop()
    
#Okay, while we're on the topic of arranging things, let's talk about
#going beyond pack(). pack() is great if you have some buttons and text boxes
#and you want them placed in a window and you don't care where they go. We
#saw in the last example, labelFrames(), that you can provide some guidance
#to pack(), but it's pretty rudimentary.  For something more advanced, we
#need a method that provides finer controls. place() is one such method,
#it specifies exactly where your widgets go. In a sense, it's like going back
#to zellegraphics and giving pixel coordinates for everything. (place() is a
#bit more useful than just pixel coordinates, but not by much.)
#The third geometry manager is called grid(), and it puts your widgets in a
#grid. Let's use it to build a codon table.
def codonTable():
    codons = ( ( 'FFLL', 'SSSS', 'YYXX', 'CCXW' ),
               ( 'LLLL', 'PPPP', 'HHQQ', 'RRRR' ),
               ( 'IIIM', 'TTTT', 'NNKK', 'SSRR' ),
               ( 'VVVV', 'AAAA', 'DDEE', 'GGGG' ))
    B="UCAG"
    #Now you can index the codon table as codons[0][1][3]
    #to get the amino acid coded by B[0], B[1], B[3], which is UCG.
    window = Tk()
    #Now we need to build the grid. The table will look like this:
    #   |   |   |   |   |   |   |   |   |   |
    #                Second base
    #   |___|   U   |   C   |   A   |   G   |
    #       |UUU  F |UCU  S |
    # F   U |UUC  F |UCC  S |
    # i     |UUA  L |UCA  S |
    # r  ___|_______|_______|
    # s     |
    # t   C |
    #       |
    # b  ___|
    # a
    # s
    # e

    #and so on. (The vertical | characters indicate where the column breaks
    #will be, each line of text will be a row. So, we need 10 columns (two
    #of them for headers) and 18 rows (again, two header rows).
    #I'll make a frame, configure the cells to have a bit of padding (so
    #that the borders between the cells are clear) and set the frame's color
    #so that the cells stand out.
    tableFrame = Frame(background="orange", padx=10, pady=10)
    for i in range(10):
        tableFrame.columnconfigure(i, pad=3)
    for i in range(18):
        tableFrame.rowconfigure(i, pad=3)
    
    columnHeader = Label(tableFrame, text="Second Base")
    columnHeader.grid(row=0, column=2, columnspan=8)
    rowHeader = Label(tableFrame, text="First\n\nBase", wraplength=1)
    rowHeader.grid(row=2, column=0, rowspan=16)
    #This works sort of like merging cells in a spreadsheet. These headers span
    #all of the rows and columns they refer to. Sadly, there's no way to rotate
    #text in Tk, so we tell the row header to wrap to the next line after
    #each character. 

    #Now, we iterate over the codons.
    for firstBase in range(4):
        firstBaseHeader = Label(tableFrame, text=B[firstBase])
        firstBaseHeader.grid(row=(2+4*firstBase) ,column=1, rowspan=4)
        secondBaseHeader = Label(tableFrame, text=B[firstBase])
        secondBaseHeader.grid(row=1, column = (2 + 2*firstBase), columnspan=2)
        for secondBase in range(4):
            for thirdBase in range(4):
                codonLabel = Label(tableFrame, text = B[firstBase] + B[secondBase] + B[thirdBase])
                codonLabel.grid(row = (2 + 4*firstBase + thirdBase), column = 2 + 2*secondBase)
                aminoAcidLabel = Label(tableFrame, text=codons[firstBase][secondBase][thirdBase])
                aminoAcidLabel.grid(row=(2 + 4*firstBase + thirdBase), column=(3+2*secondBase))

    tableFrame.pack()
    #We pack() tableFrame into window. The grid stuff put Label widgets into
    #tableFrame, not window. So this pack places a frame that has been carefully
    #set up as a whole chunk into window. 
    window.mainloop()


#Often, Tkinter code will use the object-oriented features of Python to organize
#the features of a GUI. For example, a Punnett square is a type of Frame.
#So far, we've created a Frame and then put other widgets in it. We can also
#define a class called PunnettSquare that inherits Frame, and when we create
#a PunnetSquare object, that object will manage the frame itself.

def punnettSquareDemo():
    class PunnettSquare(Frame):
        def __init__(self, parent, letters):
            Frame.__init__(self,parent, padx=5, pady=5)
            self._parent = parent
            self._firstLet = letters[0]
            self._secondLet = letters[1]
            self.columnconfigure(1, pad=3)
            self.rowconfigure(1, pad=3)
            self._configure()

        def _configure(self):
            #Label the rows and columns
            #I don't assign the labels to variables, instead I create them
            #and then use grid immediately. Since I don't need to refer to
            #the labels later, there's no need to create a variable for
            #each one.
            Label(self, text=self._firstLet).grid(row=0, column=1)
            Label(self, text=self._secondLet).grid(row=0, column=2)
            Label(self, text=self._firstLet).grid(row=1, column=0)
            Label(self, text=self._secondLet).grid(row=2, column=0)
            #Make the square itself another frame...
            squareFrame = Frame(self, padx=4, pady=4, background="black")
            #I'm adding some padding to put black lines between the entries in
            #the table. 
            squareFrame.columnconfigure(0, pad=3)
            squareFrame.rowconfigure(0, pad=3)
            Label(squareFrame, text=self._firstLet + self._firstLet).grid(column=0, row=0)
            Label(squareFrame, text=self._firstLet + self._secondLet).grid(column=1, row=0)
            Label(squareFrame, text=self._secondLet + self._firstLet).grid(column=0, row=1)
            Label(squareFrame, text=self._secondLet + self._secondLet).grid(column=1, row=1)
            squareFrame.grid(column=1,row=1, columnspan=2, rowspan=2)
            
    #Now that the class is defined, using it is super-easy! 
    window = Tk()
    ps = PunnettSquare(window, "Gg")
    ps.pack()
    #This shift of the code into a class helps clean up the application.
    #GUI code tends to be lengthy as each element on the window needs some
    #degree of attention. Having a way to compartmentalize the code is very
    #useful! It also means it's much easier to reuse components. Look, I'll add
    #another square to demonstrate:
    PunnettSquare(window, "tT").pack()
    window.mainloop()


###################
##   Exercises   ##
###################
#1. Browse the documentation to see how to change the title of a window.
#Write a function that creates a window titled "Example title" and
#insert a label containing the text "Example text" in the window.

#2. The codon table shown above doesn't indicate where the borders are for the
#first base; each entry in the table is spaced equally far apart.
#Rewrite the codon table using subframes - each row should correspond to
#the first base, each column to the second base. Each entry in the table should
#itself be a frame, with eight labels placed in it in a grid(). Something like:
# |U|C|A|G|
#-+-+-+-+-+
#U|X|X|X|X|
#-+-+-+-+-+
#C|X|X|X|X|
#-+-+-+-+-+
#A|X|X|X|X|
#-+-+-+-+-+
#G|X|X|X|X|
#-+-+-+-+-+

#Where
#    +---+-+
#    |UGU|C|
#    +---+-+
#X = |UGC|C|
#    +---+-+
#    |UGA|X|
#    +---+-+
#    |UGG|W|
#    +---+-+
#Use a different color for the subframes to set them off from the background.
