# Supplementary material for: An Introduction to Programming for Bioscientists: A Python-Based Primer
Source: PLoS Comput Biol. 2016 Jun 7;12(6):e1004867. doi: 10.1371/journal.pcbi.1004867 (PMC4896647; doi:10.1371/journal.pcbi.1004867)
Supplement: S1 Text — This suite of 19 Supplemental Chapters covers the essentials of programming. The Chapters are written in Python and guide the reader through the core concepts of programming, via numerous examples and explanations. The most recent versions of all materials are maintained at http://p4b.muralab.org. For purposes of self-study, solutions to the in-text exercises are also included. (ZIP) [file pcbi.1004867.s001.zip › hammingFramework.py]

"""Programming for Biochemists, lessons for Python programming.
Copyright (C) 2013, Charles McAnany. This program is free software: you can redistribute it and/or modify it under the terms of the GNU Affero General Public License as published by the Free Software Foundation, either version 3 of the License, or (at your option) any later version. This program is distributed in the hope that it will be useful, but WITHOUT ANY WARRANTY; without even the implied warranty of MERCHANTABILITY or FITNESS FOR A PARTICULAR PURPOSE. See the GNU Affero General Public License for more details. You should have received a copy of the GNU Affero General Public License along with this program. If not, see <http://www.gnu.org/licenses/>."""
#Driver file for testing your hamming distance algorithm.
#Use prof(n) to get a profile of your code for an n by n hamming distance
#problem (that is, n sequences of length n).
#The first line of output will tell you how many sequences it got wrong.
#Note that a correct solution may give a nonzero number for missed if
#the number of sequences was small.
#The function seekSecond() will stress-test your function until it finds the
#problem size that takes it a second. For my code, on my laptop, I got up
#to a problem size of 227. (Varies slightly with each run, naturally.)
#you should change the name of the module you're importing derivePath from
#to whatever you named your file. (Mine, as you can see, was named "proj1.py".)
from proj1 import derivePath

#Here is some of the output when I run prof(150):
#200    0.097    0.000    0.097    0.000 proj1.py:1(minIdxF)
#  1    0.598    0.598    0.713    0.713 proj1.py:19(hamTbl)
#  1    0.001    0.001    0.098    0.098 proj1.py:35(travTable)
#  1    0.000    0.000    0.812    0.812 proj1.py:44(derivePath)
#The first column is the number of times a particular function was called,
#the remaining columns tell you about how much time your program spent in
#a particular function. Look mostly at the second column for benchmarking.
#In my program, I see that hamTbl takes 0.598 seconds, so I should probably
#focus my optimization efforts there.
#Importantly, I see that travTable returns really quickly. There's no point in
#me spending an hour optimizing it, because it's apparently pretty good
#already. (In my implementation, it is a really simple function, because I'm
#clever about building my table...)

#Oh, the sequence-generating code is slow, but it is not counted against
#your time in seekSecond().

from random import choice, randint
from cProfile import run
from time import clock
from math import floor


def seekSecond():
    goalTime = 1.0 # You can change this to change your target time. (it's in
                   # seconds.)
    highN = 1
    #First, figure out how far up we can go before it takes over goalTime.
    timeTaken = 0
    while (timeTaken < goalTime):
        highN *= 2
        timeTaken = profileGp(highN)
    lowN = highN // 2
    #Now, hone in on the one-second time.
    midN = (highN + lowN) // 2
    while (highN != midN and lowN != midN):
        timeTaken = profileGp(midN)
        if timeTaken > goalTime:
            highN = midN
        else:
            lowN = midN
        midN = (highN + lowN) // 2

def prof(n):
    run("profileGp({0:d})".format(n)) #Use Python's built-in profiler. 


def profileGp(n):
    seqs =genSequences(n,n,n//10)
    initTime = clock()
    path = derivePath(seqs[0])
    finalTime = clock()
    timeTaken = finalTime - initTime
    
    misses = 0
    for pos in range(len(path)):
        if(seqs[1][pos]!= path[pos]):
            misses = misses + 1
    print("For n = {0:d}, took {1:f} and missed {2:d}.".format(n, timeTaken, misses))
    return timeTaken

#Returns (((num, str) ...), (num ...)
#The first part is the sequences with their identifiers, sorted by identifier.
#The second part is the correct order of identifiers.
#Of course, the second part isn't passed to derivePath, because that would
#be cheating!
def genSequences(nSeq,length,noise):
    sequences = [(1, startingSequence(length))]
    currSeq = sequences[0][1]
    for i in range(nSeq):
        currSeq = mutateSequence(currSeq, noise)
        sequences.append((randint(2,length*100000), "".join(currSeq)))
    sequenceOrder = [x[0] for x in sequences]
    randomOrder = sorted(sequences, key = lambda x:x[0])
    return (randomOrder, sequenceOrder)

def startingSequence(length):
    res = ""
    for i in range(length):
        res = res + choice("AGTC")
    return res

def mutateSequence(sequence, noise):
    seqDup = list(sequence) #Copy sequence so I can use mutation.
    for i in range(noise): #Make noise alterations to the sequence. 
        pos = randint(0,len(seqDup)-1)
        validLets = [x for x in "AGTC" if x != seqDup[pos]]
        seqDup[pos] = choice(validLets)
    return seqDup
