# Supplementary material for: An Introduction to Programming for Bioscientists: A Python-Based Primer
Source: PLoS Comput Biol. 2016 Jun 7;12(6):e1004867. doi: 10.1371/journal.pcbi.1004867 (PMC4896647; doi:10.1371/journal.pcbi.1004867)
Supplement: S1 Text — This suite of 19 Supplemental Chapters covers the essentials of programming. The Chapters are written in Python and guide the reader through the core concepts of programming, via numerous examples and explanations. The most recent versions of all materials are maintained at http://p4b.muralab.org. For purposes of self-study, solutions to the in-text exercises are also included. (ZIP) [file pcbi.1004867.s001.zip › unitConv.py]

"""Programming for Biochemists, lessons for Python programming.
Copyright (C) 2013, Charles McAnany. This program is free software: you can redistribute it and/or modify it under the terms of the GNU Affero General Public License as published by the Free Software Foundation, either version 3 of the License, or (at your option) any later version. This program is distributed in the hope that it will be useful, but WITHOUT ANY WARRANTY; without even the implied warranty of MERCHANTABILITY or FITNESS FOR A PARTICULAR PURPOSE. See the GNU Affero General Public License for more details. You should have received a copy of the GNU Affero General Public License along with this program. If not, see <http://www.gnu.org/licenses/>."""
#Unit conversion program. 
#Author: Donald Teffers, Ph.D
#
#Takes a value and a list of unit conversion tuples. Returns the value
#in new units
#
#Example:
#convUnits(1.1, [("meter", "mile"),("hour", "second")])
#2.460636037133235
#converts 1.1 m/s to mi/hr
#(the second conversion is switched because the time is in
#the denominator.)
#

def convUnits(initialVal, unitConversions):
    accum = initialVal
    for conversionFactor in unitConversions:
        accum = accum * getConversionFactor(conversionFactor[0],
                                            conversionFactor[1])
    return accum

def getConversionFactor(oldUnit, newUnit):
    timeUnits = {"second":1, "minute":60, "hour":3600}
    lengthUnits={"meter":1, "foot":0.3048, "mile":1609.34,
                 "lightyear":9.4605284E15, "centimeter":0.01}
    massUnits = {"kilogram":1, "pound":0.453592, "gram":0.001}
    unitTypes = (timeUnits, lengthUnits, massUnits)
    convFactor = 1
    for utype in unitTypes:
        if oldUnit in utype:
            convFactor *= utype[oldUnit]
        if newUnit in utype:
            convFactor /= utype[newUnit]
    return convFactor
