# Supplementary material for: An Introduction to Programming for Bioscientists: A Python-Based Primer
Source: PLoS Comput Biol. 2016 Jun 7;12(6):e1004867. doi: 10.1371/journal.pcbi.1004867 (PMC4896647; doi:10.1371/journal.pcbi.1004867)
Supplement: S1 Text — This suite of 19 Supplemental Chapters covers the essentials of programming. The Chapters are written in Python and guide the reader through the core concepts of programming, via numerous examples and explanations. The most recent versions of all materials are maintained at http://p4b.muralab.org. For purposes of self-study, solutions to the in-text exercises are also included. (ZIP) [file pcbi.1004867.s001.zip › textAnswers.py]

"""Exercise 1: Write a program to convert a temperature in degrees Fahrenheit
to degrees Celsius and Kelvin. The topic of user input has not been covered
yet (to be addressed in §5), so begin with a variable that you pre-set to the
initial temperature (in °F). Your code should convert the temperature to these
other units and print it to the console.
"""
def fahrToCels():
    fahrTemp = 72
    celsTemp = 5 / 9 * (fahrTemp-32)
    print(celsTemp)


"""Exercise 2: Recall the temperature conversion program of Exercise 1. Now,
write a function to perform the temperature conversion; this function should
take one argument (the input temperature). To test your code, use the function
to convert and print the output for some arbitrary temperatures of your
choosing.
"""
def fahrToCels(fahrTemp):
    celsTemp = 5 / 9 * (fahrTemp-32)
    return celsTemp
#To use this one, you'd do something like:
#print(fahrToCels(72))


"""Exercise 3: Recall the temperature-conversion program designed in Exercises
1 and 2. Now, rewrite this code such that it accepts two agruments: The initial
temperature, and a letter designating the units of that temperature. Have the
function convert the input temperature to the alternative scale. If the second
argument is ’C’, convert the temperature to Fahrenheit, if it is ’F’, convert
it to Celsius.
"""
def fahrToCels(initialTemp, conversion):
    if(conversion == 'C'):
        return (9/5*initialTemp) + 32
    if(conversion == 'F'):
        return 5 / 9 * (initialTemp - 32)
    assert(False) #Make sure the program gets angry if neither if statement happened. 

"""Exercise 4: With the above example as a starting point, write a function
that chooses two randomly-generated integers between 0 and 100, inclusive,
and then prints all numbers between these two values, counting from the lower
number to the upper number.
"""
def printBetween():
    from random import randint
    firstNum = randint(0,100)
    secondNum = randint(0,100)
    if(firstNum > secondNum):
        start = secondNum
        stop = firstNum
    else:
        start = firstNum
        stop = secondNum
    while(start <= stop):
        print(start)
        start = start + 1

"""Exercise 5: Consider the Fibonacci sequence of integers, 0, 1, 1, 2, 3, 5,
8, 13, . . ., given by
F(n) = |n                 n <= 1
       |F(n-1) + F(n-2)   n >  1
This sequence appears in the study of phyllotaxis and other areas of biological
pattern formation (see, e.g., [63]). Now, write a recursive Python function to
compute the nth Fibonacci number, Fn , and test that your program works.
Include an assert to make sure the argument is positive. Can you generalize
your code to allow for different seed values (F(0) = k, F(1) = m, for integers
k and m) as arguments to your function, thereby creating new sequences? (Doing
so gets you one step closer to Lucas sequences, Ln, which are a highly general
class of recurrence relations.)
"""
def fib(n):
    assert n >= 0
    if(n <= 1):
        return n
    elif(n > 1):
        return fib(n-1) + fib(n-2)

#The second and third arguments are the values of the function for n=0 and n=1,
#respectively. 
def fibGeneralized(n, fibZero, fibOne):
    assert(n >= 0)
    if(n == 0):
        return fibZero
    elif(n == 1):
        return fibOne
    else:
        return fibGeneralized(n-1, fibZero, fibOne) + fibGeneralized(n-2, fibZero, fibOne)


"""Exercise 6: Many functions can be coded both recursively and iteratively
(using loops), though often it will be clear that one approach is better suited
to the given problem (the factorial is one such example). In this exercise,
devise an iterative Python function to compute the factorial of a user-
specified integer argument. As a bonus exercise, try coding the Fibonacci
sequence in iterative form. Is this as straightforward as the recursive
approach? Note that Supplemental Chapter 7 might be useful here.
"""
def factIterative(n):
    res = 1
    while(n > 0):
        res = res * n
        n = n - 1
    return res

def fibIterative(n):
    assert(n >=0)
    if(n == 0):
        return 0
    prevFib = 0
    curFib = 1
    while(n > 1):
        nextFib = prevFib + curFib
        #Now, slide the numbers back by one: prev becomes cur, cur becomes next.
        prevFib = curFib
        curFib = nextFib
        n = n - 1
    return curFib

"""Exercise 7: Consider the fermentation of glucose into ethanol: C6H12O6 →
2C2H5OH + 2CO2. A fermentor is initally charged with 10,000 liters of feed
solution and the rate of carbon dioxide production is measured by a sensor in
moles/hour. At hours 10, 20, 30, 40, 50, 60, 70, and 80, the CO2 generation
rates are 58.2, 65.2, 67.8, 65.4, 58.8, 49.6, 39.1, and 15.8, respectively.
Assuming that each reading represents the average CO2 production rate over the
previous ten hours, calculate the total amount of CO2 generated and the final
ethanol concentration in grams per liter. Note that Supplemental Chapters 6
and 9 might be useful here.
"""
def ethanolConcentration():
    rates = [58.2, 65.2, 67.8, 65.4, 58.8, 49.6, 39.1, 15.8] #moles/hour
    interval = 10 # hours
    ethanolMW = 46.06 #g/mol
    reactorVolume = 10000 # liters
    totalEthanol = 0 # moles
    for rate in rates:
        totalEthanol = totalEthanol + rate * interval
    ethanolGrams = totalEthanol * ethanolMW
    print("Ethanol, grams/liter", ethanolGrams / reactorVolume)
    #If you're interested, the model that generated this data can be found at
    #the end of this file.


"""Exercise 8: Write a program to compute the distance, d(r1 , r2 ), between
two arbitrary (user-specified) points, r1 = (x1 , y1, z1) and
r2 = (x2, y2 , z2), in 3D space. Use the usual Euclidean distance between two
points—the straight-line, “as the bird flies” distance. Other distance metrics,
such as the Mahalanobis and Manhattan distances, often appear in computational
biology too. With your code in hand, note the ease with which you can adjust
your entire data-analysis workflow simply by modifying a few lines of code that
correspond to the definition of the distance function. As a bonus exercise,
generalize your code to read in a list of points and compute the total path
length. Supplemental Chapters 6, 7, and 9 might be useful here.
"""

def distance(point1, point2):
    dx = point1[0] - point2[0]
    dy = point1[1] - point2[1]
    dz = point1[2] - point2[2]
    distSq = dx**2 + dy**2 + dz **2
    return distSq **0.5

def pathLength(points):
    totalLength = 0
    prevPoint = points[0]
    for point in points[1:]:
        totalLength = totalLength + distance(prevPoint, point)
        prevPoint = point
    return totalLength


"""Exercise 9: Amino acids can be effectively represented via OOP because each
AA has a well-defined chemical composition: a specific number of atoms of
various element types (carbon, nitrogen, etc.) and a covalent bond connectivity
that adheres to a specific pattern. For these reasons, the prototype of an
L-amino acid can be unambiguously defined by the SMILES [75] string
‘N[C@@H](R)C(=O)O’, where ‘R’ denotes the side-chain and ‘@@’ indicates the L
enantiomer. In addition to chemical structure, each AA also features specific
physicochemical properties (molar mass, isoelectric point, optical rotation,
etc.). In this exercise, create an AA class and use it to define any two of the
twenty standard AAs, in terms of their chemical composition and unique physical
properties. To extend this exercise, consider expanding your AA class to
include additional class members (e.g., the frequency of occurrence of that
AA type) and methods (e.g., the possibility of applying post-translational
modifications). To see the utility of this exercise in a broader OOP schema,
see the discussion of the hierarchical Structure ⊃ Model ⊃ Chain ⊃ Residue
⊃ Atom (SMCRA) design used in ref [72] to create classes that can represent
entire protein assemblies.
"""

class AminoAcid:

    def __init__(self, molarMass, smiles, isoelectric, rotation):
        self.molarMass = molarMass
        self.smiles = smiles
        self.isoelectric = isoelectric
        self.rotation = rotation

        
"""Exercise 10: The standard FASTA file-format, used to represent protein and
nucleic acid sequences, consists of two parts: (i) The first line is a
description of the biomolecule, starting with a greater-than sign (>) in the
first column; this sign is immediately followed by a non-whitespace character
and any arbirary text that describes the sequence name and other information
(e.g., database accession identifiers). (ii) The subsequent lines specify the
biomolecular sequence as single-letter codes, with no blank lines allowed. A
protein example follows:
>tr|Q8ZYG5|Q8ZYG5_PYRAE (Sm-like) OS=Pyrobaculum aerophilum GN=PAE0790
MASDISKCFATLGATLQDSIGKQVLVKLRDSHEIRGILRSFDQHVNLLLEDAEEIIDGNV
YKRGTMVVRGENVLFISPVP
Begin this exercise by choosing a FASTA protein sequence with more than 3000
AA residues. Then, write Python code to read in the sequence from the FASTA
file and: (i) determine the relative frequencies of AAs that follow proline
in the sequence; (ii) compare the distribution of AAs that follow proline to
the distribution of AAs in the entire protein; and (iii) write these results
to a human-readable file.
"""
def prolineFollowers(inputName, outputName):
    #Open the file specified by the input.
    inp = open(inputName, 'r')
    #Build the sequence of amino acids.
    sequence = ""
    for line in inp:
        if(len(line) > 0): #There's text to process.
            if(line[0] != ">"):#The line contains sequence data.
                sequence = sequence + line.strip()
                #Strip is a useful function that deletes whitespace on the
                #end of a line.
    #Now, we go through the sequence.
    inp.close() # Close the input file. 
    prolineFollowers = ""
    atProline = False
    for residue in sequence:
        if(atProline):
            prolineFollowers = prolineFollowers + residue
        atProline = (residue == "P")
    def sequenceToFrequencies(seq):
        freqs = {}
        for res in seq:
            if res in freqs:
                freqs[res] += 1
            else:
                freqs[res] = 1
        return freqs
    allFreq = sequenceToFrequencies(sequence)
    prolineFreq = sequenceToFrequencies(prolineFollowers)
    #Now, write this to a file. I'm going to format my file as:
    #residue %all %proline
    #where residue is the single-letter code for the residue,
    #%all is the frequency of that residue among all residues,
    #and %proline is the frequence for that residue among proline-followers.
    output = open(outputName, 'w')
    for res in sorted(set(sequence)):
        allPercent = allFreq[res] / len(sequence) * 100
        prolinePercent = 0
        if(res in prolineFreq): #Make sure the residue ever occurred after
                                #proline, otherwise leave it at 0.
            prolinePercent = prolineFreq[res] / len(prolineFollowers) * 100
        output.write("{0:s}  {1:6.3f}   {2:6.3f}\n".format(res,
                                        allPercent, prolinePercent))
    output.close()

    #I did this on a protein I've been working on, and I found that valine
    #is very common after proline (9%) but only so-so overall (5.4%). Threonine
    #rarely follows proline (3.2%) but is a bit more common (6.1%) than valine
    #overall. Interesting. Doing a regression of the frequency data, I get an
    #R^2 of 0.709, so it seems that the frequency after proline is genuinely
    #different than the overall frequency. (Of course, it's possible that this
    #is just luck; I don't have the statistics here to show that this result is
    #particularly unlikely.)

"""Exercise 11: Many human hereditary neurodegenerative disorders, such as
Huntington’s disease (HD), are linked to anomalous expansions in the number of
trinucleotide repeats in particular genes [80]. In HD, the pathological
severity correlates with the number of (CAG)n repeats in exon-1 of the gene
(htt) encoding the protein (huntingtin): More repeats means an earlier age of
onset and a more rapid disease progression. The CAG codon specifies glutamine,
and HD belongs to a broad class of polyglutamine (polyQ) diseases. Healthy
(wild-type) variants of this gene feature n ≈ 6-35 tandem repeats, whereas
n > 35 virtually assures the disease. For this exercise, write a Python regex
that will locate any consecutive runs of (CAG)n>10 in an input DNA sequence.
Because the codon CAA also encodes Q and has been found in long runs of CAGs,
your regex should also allow CAAs. To extend this exercise, write code that
uses your regex to count the number of CAG repeats (allow CAA too), and apply
it to a publically-available genome sequence of your choosing (e.g., the NCBI
GI code 588282786:1-585 is exon-1 from a human’s htt gene [accessible at
http://1.usa.gov/1NjrDNJ]).
"""
#(CAG){10,}
#(CAG|CAA){10,}

def simulateReactor():
    from math import exp
    divisions = 100 #How many integration steps to take per hour
    dt = 1 / divisions #The size of the integration step in hours.
    steps = 96 * divisions # Simulate for 96 hours.
    printFreq = 10 #Print every ten hours.
    reactorVolume = 10000 #liter reactor.
    coolantTemperature = 288
    heatTransConst = 0.02 #kelvin / kelvin / hour, invented number.
    ethanolMW = 46.068 #grams/mol
    sugarMW = 180.16 # grams/mol
    dHRxn = -500/4.18 #kCal/mol, altered to make data more interesting.
    S=40 #sugar, grams/liter.
    X=2 #grams yeast per liter, assumed constant.
    p = 0 #No ethanol initially, ethanol in grams/liter.
    #Fermentation kinetics derived from:
    #S. Aiba, M. Shoda, and M. Nagatani, Biotech. and Bioeng., X, 845 (1968)
    #and
    #S. Aiba, M. Shoda, and M. Nagatani, Biotech. and Bioeng., XI, 1285 (1969)
    #dp/dt = v0 * e^(-k2 * p) * (S / (Ks + S))*X
    #where dp/dt = ethanol production rate, v0 is specific rate of ethanol
    #production at p=0, k2 is a constant, Ks is a saturation constant,
    #S is glucose concentration, and X is cell mass concentration.
    #v0 is governed by the Arrhenius equation:
    #v0 = a*e^(-Ea/RT)
    fermKs = 0.22 # grams/liter
    ferma = 3.73e8 #hour^-1
    fermEa = 12.5 # kcal/mol
    fermR = 1.98/1000 #kcal/mol/K
    fermk2 = 0.1027 # 1/g/liter, altered to make data more interesting.
    
    reactorTemperature = 288 #Kelvin
    totalCO2 = 0
    for time in range(1,steps):
        v0 = ferma * exp(-fermEa / fermR / reactorTemperature)
        dpdt = v0 * exp(-fermk2 * p) * (S / (fermKs + S)) * X
        dpdtMol = dpdt / ethanolMW #mol/liter/hour
        CO2Gen = dpdtMol * reactorVolume # mol/hour
        p = p + dpdt * dt #New ethanol concentration.
        S = S - dpdtMol * dt / 2 * sugarMW
        dTdt = dpdtMol * -dHRxn / 1 #Kelvin/hour, from heat of reaction.
        dTdt = dTdt - heatTransConst* (reactorTemperature - coolantTemperature)
        reactorTemperature = reactorTemperature + dTdt * dt
        #The temperature stuff is just to make the data more interesting and
        #to more closely resemble an actual fermentor with a cooling jacket.
        
        if(time % (divisions * printFreq) == 0):
            #print(v0, dpdt, p, S, CO2Gen, reactorTemperature)
            totalCO2 = totalCO2 + CO2Gen * printFreq
            #print(totalCO2, p / ethanolMW * reactorVolume)
            print(CO2Gen)
            
